# Supplementary material for: Near-Infrared Light-Remote Localized Drug Delivery Systems Based on Zwitterionic Polymer Nanofibers for Combination Therapy
Source: Polymers (Basel). 2022 May 1;14(9):1860. doi: 10.3390/polym14091860 (PMC9100176; doi:10.3390/polym14091860)
Supplement: Supplementary file 1 [file polymers-14-01860-s001.zip]

Archive with 1 entries (1 files):
- polymers-1696977-supplementary.pdf
